# Supplementary material for: RORγt-Raftlin1 complex regulates the pathogenicity of Th17 cells and colonic inflammation
Source: Nat Commun. 2023 Aug 17;14:4972. doi: 10.1038/s41467-023-40622-1 (PMC10435467; doi:10.1038/s41467-023-40622-1)
Supplement: Supplementary file 3 — Source Data [file 41467_2023_40622_MOESM3_ESM.xlsx]

## Sheet: Fig1b
Fig. 1b

## Sheet: Fig 1c
Fig 1c
Gene Name	logCPM	LogFoldChange
Ccl5	5.971	8.242
Uso1	4.589	13.665
Ltb	7.964	6.881
Rnf40	4.586	10.337
Zfp654	6.059	-14.556
Ckb	7.512	5.84
1700047I17Rik2	3.949	9.947
Dusp2	6.85	5.098
Selplg	8.851	5.286
Coro1a	9.477	5.227
Gm29376	3.729	12.798
Tgif2	3.728	12.797
ND2	11.917	-6.589
Fermt3	6.845	4.85
Man2a2	3.652	12.721
Gzmk	3.632	12.701
Stim2	3.593	12.577
ND3	10.136	-6.944
Bcl3	5.774	5.019
Gramd1a	7.769	4.844
Twf2	5.894	5.157
Bin2	7.227	4.698
ND1	14.195	-6.357
Tap2	6.89	5.186
Sipa1	6.62	4.833
Rorb	5.82	-6.48
Plk3	7.818	4.951
Kif22	4.884	5.83
Lmf2	5.465	4.89
Dhx30	3.363	12.429
COX2	15.006	-6.521
Rab4b	5.567	4.779
ATP6	15.488	-6.087
Ppp1r15a	7.642	4.554
Jak3	6.977	5.58
Lrch4	6.2	4.768
COX3	15.619	-6.173
ATP8	10.583	-5.697
Klk14	5.124	-11.998
ND4	12.807	-5.752
Il2	6.791	-5.606
Ptprcap	5.994	4.6
Ptprcap	5.994	4.6
Prkd2	5.692	4.868
ND6	10.519	-5.612
Adgre5	7.924	4.324
Dtx1	5.739	4.82
Sntb2	3.17	12.233
Bhlhe41	11.596	-5.472
Snord118	6.722	-7.146
Sh3gl1	5.815	4.445
CYTB	14.218	-5.551
Aplp2	6.045	5.077
Supt5	6.295	4.528
Scamp3	6.323	4.424
ND4L	8.125	-5.578
Sh3bp1	6.153	4.336
Ube2s	5.64	4.51
Ptpre	3.118	12.18
Hist1h2ap	5.963	8.011
Kctd12	7.245	-5.479
Efhd2	6.913	4.461
COX1	14.979	-5.494
Ppp4c	6.687	4.28
Ctsw	7.73	5.596
Rab1b	6.776	4.188
Ap1m1	5.642	4.446
Sf3b4	5.659	4.523
Fcho1	6.217	4.749
Rpl5	7.623	-5.157
Csrnp1	6.924	4.085
Arhgef1	8.339	4.334
Nrgn	3.559	7.074
H2afx	5.847	4.57
Zfp511	2.964	12.024
Lypla2	6.282	4.459
Hvcn1	6.046	4.401
E2f4	5.829	4.336
Cnn2	8.269	4.207
Trp53i13	4.327	5.73
Ly96	6.272	-5.757
Igflr1	5.448	4.418
Elmo2	5.384	4.417
Bmpr2	5.49	-5.88
Ubac2	5.899	4.075
Tsc22d4	6.866	4.273
ND5	12.111	-5.097
Cd74	6.724	4.536
Cd7	6.01	4.721
Klf4	7.871	-6.02
H2-Ab1	5.163	5.326
Hpgds	5.249	-5.843
Map4k1	6.424	6.522
Nfkb2	6.569	4.01
Zgpat	5.605	4.289
Psmd3	5.866	4.156
Chsy1	4.761	4.989
Tspo	6.278	4.529
Esyt1	7.395	3.92
Prelid1	6.984	4.332
Nfkbib	5.472	4.829
Tap1	7.046	4.027
Trpc4ap	7.089	3.868
9530068E07Rik	5.697	4.21
Spsb3	5.19	5.026
Cel	2.763	11.819
Gnai2	8.456	3.851
Dcun1d2	2.744	11.716
Pld3	6.224	4.141
Snord13	5.178	-6.52
Sirt7	5.931	3.966
Arhgdia	8.212	4.298
Dnm2	6.83	4.08
Rnf166	6.589	3.881
Bin1	5.747	4.179
Il10	6.096	-5.377
Adap1	4.74	5.297
Junb	10.151	4.36
Pofut2	4.698	5.088
Abi3	5.224	4.278
Spry2	4.86	-7.519
Lpcat4	4.412	5.533
Eno1	9.381	4.064
Hmha1	8.348	3.822
Tmem134	2.611	10.504
Pkp3	7.142	4.215
Vars	6.067	4.318
Klrk1	8.872	-5.497
AW822252	5.996	-4.997
Xab2	5.517	4.1
Ppp6r1	6.953	4.18
Il12rb2	5.237	6.366
Cela2a	2.611	11.664
Edc4	5.338	4.111
Akt1	6.834	4.481
Zbtb10	4.495	-6.245
Nr1h2	5.577	4.769
Rps24	10.474	-4.851
Ppp1ca	7.694	4.059
Ppp1ca	7.694	4.059
Atp6v0a2	6.168	3.831
Ap1b1	5.796	3.989
Card11	4.751	4.837
Ccdc124	4.692	5.099
Mob3a	6.808	3.83
Gadd45b	7.107	4.162
1-Sep	7.138	3.768
Pik3ap1	3.404	7.18
Mif	5.202	4.317
Myo1g	6.697	3.883
Kif18b	3.856	5.968
Tesc	4.987	4.292
Ltb4r1	5.47	3.925
Aes	8.028	3.754
Ehd1	5.277	4.076
Skiv2l	5.921	4.115
Hip1	4.114	6.281
Prss2	2.848	8.767
Acsm2	4.89	-7.252
Gpc1	4.144	5.146
Pkm	9.344	3.891
Smarcd2	6.263	3.761
Ptp4a3	4.921	4.375
Ube2m	5.603	3.948
Sesn3	2.395	11.444
Rpl39	8.744	-4.786
Sart1	5.468	3.867
Tmem214	2.382	11.43
Cyba	7.258	3.88
B4galnt1	7.698	3.865
Baiap3	4.345	5.51
Epha5	4.923	-5.537
Paip1	6.658	-5.314
Fam195b	4.545	4.604
Oaz1	8.671	3.521
Ptpn1	6.991	3.592
Tbc1d10a	4.584	4.622
Snhg3	5.891	-4.709
Aip	4.482	4.801
Atp13a1	5.709	3.923
Aip	4.482	4.801
Sbno2	5.034	5.103
Icam1	6.883	3.948
Mfsd5	4.515	4.864
Arrb2	6.672	3.653
Mical1	6.648	3.737
Acap1	7.62	3.64
Tmsb15l	5.385	-5.317
Nrbp1	6.023	3.75
Rhbdf2	4.624	4.653
Hid1	5.258	4.68
Susd3	5.496	4.194
Eif3b	6.614	3.798
Maf	10.727	-5.096
Pnlip	2.73	7.793
Cdk2ap2	5.92	3.619
Cdk2ap2	5.92	3.619
Sytl1	4.688	4.659
Rnf123	5.439	3.891
Dgkz	6.186	3.664
Ipw	7.631	-4.191
Mapkapk2	7.126	3.636
Man2b1	5.823	3.855
Sval1	11.713	-10.158
Grk2	6.742	4.271
Tbx21	6.197	5.838
Batf	5.914	3.559
Itgb3bp	6.359	-4.738
Supt7l	2.238	11.282
Sh2d3c	5.214	4.719
Nosip	4.707	5.124
Incenp	5.38	3.915
Csnk1g2	6.316	4.233
Kctd10	6.101	3.747
Ankrd13a	7.219	3.536
Dda1	5.741	3.819
Hsd17b11	5.544	-6.471
Tfdp1	2.209	11.252
Arrdc1	5.751	3.794
Ctsa	7.445	3.824
Cd2	7.795	3.485
Fes	2.203	11.247
Unc45a	5.733	3.758
Rnu3b1	4.805	-6.029
Rnu3b3	4.805	-6.029
Chst12	4.555	5.234
4930550C14Rik	4.898	-6.9
Zscan26	5.557	-4.431
Sec24d	4.997	4.184
Hdgfrp2	5.046	4.037
Kcna3	4.857	4.088
Mrpl4	5.011	4.411
Ermn	6.395	3.647
Mogs	5.941	3.536
Ypel3	6.125	4.449
Tbata	4.582	-5.433
Sdccag3	5.838	3.508
Wdr31	7.834	-4.139
Ikzf2	6.68	-4.398
Ssbp4	4.802	4.286
Ranbp3	5.007	4.063
Kcnq1ot1	8.347	-4.513
Edf1	5.45	3.96
Rbck1	6.532	3.524
Dpp3	5.679	3.876
Dpysl2	9.192	-4.282
Map6	2.11	11.151
Coro1b	5.862	3.653
Coro1b	5.862	3.651
Lmo4	7.124	-4.394
Tcirg1	5.158	3.941
Grk6	7.755	3.346
Edem2	4.821	4.725
Emc10	5.442	3.905
Ltf	2.119	11.161
Rps6ka1	6.672	3.751
Sgip1	9.188	-4.091
Uty	6.817	-5.736
Mptx1	12.549	-14.193
Rnase4	6.787	-4.627
Nmt2	8.052	-4.381
Pold1	4.461	5.035
Crlf2	3.533	6.575
Tbc1d10c	6.407	3.439
Apol9b	2.026	11.065
Tbc1d10c	6.407	3.439
Impact	7.688	-4.145
Fkbp8	6.692	3.533
Xiap	6.749	-4.295
Dfna5	5.997	-4.86
Vcp	7.912	3.334
Rasal3	8.134	3.406
Pla2g7	2.025	11.062
Def6	5.531	3.514
Psmb8	7.779	3.734
Rps27rt	9.091	-4.151
Polr2k	8.032	-4.54
Adora2a	5.071	4.131
2810403D21Rik	5.01	-4.804
Thsd7b	6.955	-4.634
Nos2	1.815	10.843
Ube2v1	6.419	3.574
Kcnab2	5.756	3.552
Gm8369	9.894	-4.591
Ube2j2	5.405	3.619
Flii	5.995	4.186
Nfia	5.627	-4.834
Cask	6.283	-4.18
Srsf4	5.35	3.738
Rps25	5.597	-5.072
Pfn1	10.036	3.611
Racgap1	5.906	3.668
Lrg1	1.711	10.735
Uqcrb	10.863	-5.56
Hk1	6.579	3.745
Bop1	5.015	3.908
Rpl36a	6.926	-4.034
Ap2s1	5.019	4.378
Get4	4.841	4.414
Snhg11	5.344	-4.521
Rnu2-10	4.176	-6.416
Fzr1	5.115	4.77
Il23r	7.978	-4.43
Phc2	5.218	3.653
Slc3a2	7.273	3.376
Gga1	4.776	4.145
Myo1f	7.594	3.763
Coro1c	6.801	3.456
Pnkp	4.529	4.546
4930503L19Rik	1.894	10.929
Dnttip1	4.143	4.551
Atg7	5.082	3.89
Dctn1	5.463	3.763
Wls	5.509	-4.662
Rela	6.21	3.317
Mir6236	9.625	-6.687
Adrm1	5.602	3.458
Cmip	6.229	3.948
Abhd8	5.314	4.554
BC005537	8.175	-4.225
Espl1	2.927	6.362
Sae1	6.223	3.322
Mcm6	7.228	3.496
Ppm1g	5.659	3.423
Map2k3	6.411	3.455
Zbtb45	1.843	10.876
Slc29a1	5.104	3.934
Wdr6	4.545	4.266
Scyl1	4.623	4.1
Necap2	5.507	3.448
Pfas	5.371	-4.195
2610318N02Rik	1.822	10.854
Aurkb	4.589	4.659
Cfap46	4.285	-7.807
D6Wsu163e	7.199	-4.001
Ddx41	5.105	3.976
Fmo1	6.668	-4.032
Tln1	7.143	3.477
Tnfrsf25	5.328	3.777
Sat1	10.372	-4.485
Lrp10	7.113	3.336
Rpl22l1	8.274	-4.095
Plk2	5.098	3.68
Tor1a	4.687	4
Dus1l	4.309	4.437
Cdc34	4.418	4.285
Tmc8	4.708	4.527
Chmp7	4.705	4.158
Rad23a	5.195	3.79
Surf4	7.774	3.332
Slc16a3	4.051	4.626
2510039O18Rik	5.954	3.383
Dnmt1	5.753	3.34
Vps37b	7.614	3.645
Tbca	7.93	-3.859
Krt15	1.418	10.436
Abhd17a	6.003	4.441
Cpa1	2.022	8.059
Rbm19	1.284	10.291
Tox2	5.534	3.461
Med21	7.348	-3.714
Zap70	6.882	3.292
Nucb1	6.503	3.769
Gpaa1	4.899	4.575
Aars	5.697	3.453
Wdr95	1.248	10.254
Mfsd10	4.282	4.609
Wbp1	5.111	3.716
Rpl30	8.771	-3.814
Rbfa	4.013	5.356
Dbnl	6.761	3.214
Ret	1.301	10.313
Acvr2a	7.388	-5.15
Psmb10	5.277	4.477
Rnf26	3.982	4.63
Hnrnpa0	6.517	-4.005
Stub1	4.844	4.272
Map2k2	5.315	3.508
Tcf3	5.71	3.465
Clec4e	1.207	10.21
Fastk	4.816	4.135
Phgdh	4.964	4.001
Bub1b	4.697	4.128
Bmt2	8.143	-3.92
Tesk1	4.938	4.479
Prkcsh	4.799	4.047
Smpdl3b	2.236	8.133
Srebf1	5.384	3.516
Arf5	6.411	3.286
Morc1	5.453	-4.013
Cmtm7	5.379	3.943
Bub3	5.891	3.435
Cactin	4.284	4.367
Cela3b	1.197	10.199
Nrros	5.001	3.745
Akap8l	4.774	3.945
Crybb3	3.906	-7.488
Fam89b	4.708	3.956
Arntl	4.478	6.581
Trp53i11	5.553	3.455
Znrf3	5.087	-4.321
Fkbp4	6.185	3.347
Suds3	5.205	3.504
Abhd16a	5.31	3.555
1810022K09Rik	8.529	-4.066
Zgrf1	1.133	10.133
Fabp2	9.917	-9.427
Gps2	5.221	3.516
Cd2bp2	2.905	7.327
Penk	4.315	6.585
Rida	6.081	-4.925
Pin4	5.508	-4.354
Ccdc92	4.438	4.063
Eif4h	6.353	3.239
Tcf19	4.695	3.884
Wdr18	4.051	4.565
C3	2.21	8.102
Uba7	6.103	3.452
Chil1	1.085	10.082
Mrpl47	6.097	-4.047
Map3k11	4.727	4.073
Ccnd3	7.283	3.184
Mta3	5.768	3.287
Moap1	1.598	10.621
Trappc4	1.594	10.616
Spns1	4.202	4.285
Rps4x	9.815	-3.627
4930427A07Rik	1.583	10.604
Tmem221	1.074	10.072
Map3k1	8.726	-3.845
Rps15a	9.177	-3.647
Actn4	7.642	3.32
Ttyh3	1.583	10.606
Impdh1	4.708	3.864
Mcm3	6.464	3.225
Dpagt1	3.479	6.091
Mir124-2hg	5.233	-4.56
Ddx54	4.881	3.796
Ncdn	4.46	4.651
Tuft1	1.083	10.077
Zdhhc18	6.461	3.184
Ctrb1	1.845	7.872
Cpsf3l	5.466	3.512
Mospd3	4.428	4.369
Rps27	8.998	-3.971
Csnk1d	6.292	3.23
Dok4	1.116	10.111
Slc39a1	4.463	-5.336
Orai1	6.73	3.061
Cd6	8.885	3.454
Klhl36	2.344	7.248
Try4	1.57	10.589
Pdcd1	5.455	3.296
Pcif1	5.528	3.26
Ier2	7.544	3.479
Fbxw5	4.963	3.685
Rbm42	5.772	3.421
Adgrl3	4.097	-6.765
Med6	6.507	-4.056
Nr4a1	8.964	3.072
Smpd1	4.538	4.513
Krt6a	1.495	10.512
Acot7	6.743	3.393
Itgb2	8.377	3.152
Chil3	1.032	10.029
2010107E04Rik	9.042	-4.861
Ilk	6.521	3.189
Gltp	6.782	3.065
Psca	1.11	10.113
Tmem104	3.156	5.336
Fhl3	3.738	-6.29
Ido1	2.99	7.256
Uck1	4.513	4.02
Cetn3	8.601	-3.755
2310001H17Rik	6.573	-4.353
Nt5c3b	5.075	3.482
Ppp5c	5.063	3.62
Il12rb1	4.121	5.493
Psmb5	5.482	3.338
Pld4	1.421	10.436
Mpnd	4.97	3.704
Fmnl2	3.698	-6.431
Fcf1	8.256	-3.74
Ccnf	3.772	4.623
Csrp1	5.682	3.42
Bcat1	1.419	10.433
Abca2	4.924	3.593
Mbd3	4.723	3.675
Atf6b	5.158	3.908
Capns1	4.401	3.979
Lman2	6.691	3.316
Gt(ROSA)26Sor	7.221	-4.165
Wars	5.048	3.872
Pcm1	6.047	-3.662
Acod1	0.861	9.843
Plekhf1	4.413	3.916
Slc38a10	6.112	3.302
Eif5a	8.429	3.271
Magoh	7.965	-3.593
Grina	6.164	3.25
Trafd1	5.379	3.208
Arhgap19	3.595	4.834
Slc35a4	5.703	3.291
Lztfl1	8.078	-3.703
BC002059	5.472	-4.177
Fmnl1	6.56	3.035
Rn7s1	5.152	-4.301
Rn7s2	5.152	-4.301
Adamts10	5.132	3.616
Nelfb	5.021	3.52
Ctrl	0.831	9.81
Ppt2	4.36	3.949
Ciapin1	5.531	3.138
Acsbg1	6.413	3.115
Bbip1	7.722	-3.545
Rhof	5.715	3.066
Acap3	4.161	4.225
Ccl1	3.145	6.824
Ptbp2	6.323	-4.387
Sidt2	6.149	3.037
Socs1	4.79	3.701
Os9	6.544	3.077
Tpst2	6.738	3.034
Adssl1	0.769	9.744
Rpl23	8.983	-3.456
Ttbk2	4.902	-4.54
Ccne1	3.359	4.915
Atp1b2	3.343	6.068
Cish	7.299	2.983
Tlr12	0.76	9.737
B3gnt2	5.475	3.208
Cog2	4.711	3.623
Cd160	5.615	4.178
Gtf2f1	4.781	3.898
Abca7	5.191	3.312
Psme3	6.454	3.204
P2ry10	10.434	-3.928
Fam53c	4.706	3.699
Enkd1	0.723	9.695
Cpe	6.839	-3.556
Sema4d	7.499	2.91
Sqstm1	7.454	2.913
Msh2	5.024	3.438
Spink1	9.87	-9.842
Limd2	7.707	3.367
Fam83d	3.488	4.762
Pitpnm1	5.336	3.231
Pum2	7.488	-4.05
Cabin1	4.95	3.545
Usmg5	8.743	-3.536
Pitpnm1	5.336	3.231
Nelfcd	4.888	3.894
Por	4.795	3.736
Clptm1	4.424	4.231
Sbf1	5.463	3.555
9930111J21Rik1	5.085	4.017
Luc7l2	7.856	-3.509
Ext2	5.145	3.447
Rxrb	4.118	4.169
Hnrnpa3	9.415	-3.87
Zbtb20	6.574	-3.531
Prune2	3.826	-5.543
Plekho2	5.874	5.703
Tmem120a	4.036	4.327
Cpsf1	5.329	3.31
AI504432	5.481	-4.003
Rpl17	9.165	-3.443
Fosl2	9.274	-3.758
Tuba1a	7.43	2.941
2310011J03Rik	4.204	4.076
Krt4	0.761	9.742
Bcl2l1	4.999	3.701
Cysltr1	6.99	-3.956
Shkbp1	4.776	3.775
Tubg1	4.54	3.646
Lxn	4.618	3.81
Gipc1	3.813	4.315
Sugp1	4.455	3.874
Gna15	5.062	3.435
Pdgfb	0.626	9.592
Laptm5	9.966	3.153
Lrr1	0.613	9.577
Spg7	4.774	3.586
Jmy	6.501	-3.695
Ppbp	0.613	9.578
Eif3g	5.564	3.399
Naa40	4.819	3.433
Rnf152	4.466	-6.174
Sec61a1	7.539	2.934
Angptl4	0.591	9.553
Pcsk7	1.152	9.159
Scn1b	0.593	9.557
Depdc1b	2.627	6.268
Gp2	0.583	9.546
Ahsa1	5.385	3.517
Hinfp	0.569	9.529
Sgta	4.991	3.66
Tnfrsf26	6.69	-3.487
Uqcrc1	5.495	4.116
Slamf6	7.249	-3.381
Mrpl28	4.176	4.212
Slc35c2	4.78	3.655
Pi4k2a	5.564	3.068
Rps6ka3	6.623	-3.617
Npffr1	4.445	-4.934
P4hb	7.526	3.156
Raph1	5.846	-3.585
Podnl1	5.851	2.957
Mark4	0.532	9.491
4930404I05Rik	5.179	-4.981
Anxa5	6.247	2.933
Pstpip1	5.862	3.121
Aadac	7.382	-8.851
Puf60	6.766	3.245
Cd5	7.849	3.081
Wbp5	7.949	-3.556
Cyth1	6.459	2.91
Ripk3	5.11	3.285
Nde1	5.69	3.014
Rpl22	7.308	-3.346
Agpat3	5.813	3.028
Rpl31	7.121	-3.319
Gpx8	0.49	9.443
Rsc1a1	0.495	9.451
Add1	6.593	3.816
Akna	7.643	2.996
Galnt10	5.196	3.364
Cnot3	4.48	3.628
Pkmyt1	3.823	4.793
Il7r	10.407	-3.475
Rprd2	4.653	-4.77
Tnfrsf10b	4.994	-4.054
Acbd7	3.052	-6.697
Fnip1	7.06	-3.776
Gpx4	5.953	3.304
Irf7	5.051	3.437
Rmnd5b	5.001	3.87
Tmem115	4.447	3.818
Chaf1a	3.522	4.491
Ncln	4.526	3.798
Ube2g2	5.141	3.23
Pfdn4	6.986	-3.488
Snrpa	4.725	3.566
Samm50	5.246	3.459
Cxxc1	5.111	3.335
Alkbh4	3.246	4.967
Ccar2	4.799	3.727
Gm14430	5.485	-3.516
Ptpra	6.464	2.86
Zfp931	5.42	-3.967
S100a4	9.776	-3.497
Csf1	5.303	3.915
Myo9a	6.667	-3.62
Nbeal1	6.429	-4.044
Xrcc4	6.721	-3.381
Il2rb	8.835	3.159
Duoxa2	2.383	7.333
Mob3b	4.784	-4.424
Hgs	4.333	3.762
Itgb7	9.124	3.133
Nfat5	6.648	-3.351
Snrpb	6.746	2.813
H13	6.43	2.955
Slc5a6	0.4	9.344
Mlf2	6.116	3.262
Fcgr2b	6.806	-4.333
Krt83	3.75	4.47
Ddost	6.859	2.961
Pigs	5.608	3.037
Sdhb	6.345	3.493
Nr4a3	7.653	-3.506
H2-D1	11.145	3.127
2-Sep	8.709	-3.352
Zc3h4	0.362	9.305
Stoml2	4.62	3.606
Gtpbp1	5.305	3.28
Ctdp1	4.206	4.16
Srprb	4.645	3.558
Ciz1	4.763	3.487
Nop10	7.783	-3.41
Lpl	4.987	-4.492
Emc8	3.825	4.126
Klhl9	7.287	-3.978
Prex1	7.069	2.808
Mppe1	4.936	3.302
Nat2	4.947	-4.14
Galk1	2.43	5.85
3100003L05Rik	5.58	-12.621
Cfl1	9.394	2.797
Syngr2	5.647	3.104
Triobp	4.548	3.966
Zdhhc7	4.639	3.806
Ppp1r18	7.182	2.918
Fam53b	4.38	3.632
Klc1	4.367	3.808
Tenm1	4.126	-5.76
Atp6v0c	6.401	2.944
Mcts1	7.886	-3.218
Tbc1d19	0.372	9.311
Rpl9	9.691	-3.398
Ggt1	3.345	4.981
Mknk2	5.598	4.767
Reg4	9.365	-7.134
Afg3l2	5.222	3.257
Palm	2.726	6.091
Cir1	7.12	-3.382
Abhd12	4.612	3.527
Furin	8.864	2.843
Bptf	6.994	-3.2
Txnrd1	6.929	2.828
Ppp1r35	3.526	4.344
H2-Q5	5.371	3.206
F2rl3	0.297	9.231
Nab2	3.811	4.109
Krt6b	0.281	9.217
Zfp950	6.583	-3.793
Tomm40	4.453	3.695
Mgat1	4.762	3.799
H60b	4.776	-4.022
Emilin2	0.276	9.212
Vmn2r96	0.281	9.218
Pink1	5.629	3.069
Rps27a	8.593	-3.209
Pygo2	4.778	3.346
Matk	3.742	4.521
Ptges3	9.801	-3.818
Tmem255a	3.14	-8.741
Tbc1d2b	4.567	3.618
Ctla2a	8.703	-3.416
Alyref	6.41	2.846
Fam8a1	6.22	-3.632
Lsm4	3.477	5.111
Pepd	4.452	3.611
Il20ra	0.211	9.139
Ssna1	4.777	3.304
Zyx	4.96	4.981
Ubtf	5.901	2.782
Uqcrh	9.677	-4.232
Uvssa	0.249	9.176
Sf3a2	4.465	3.727
Rpn1	6.469	2.924
Ube2j1	6.735	2.773
Rpl35a	8.243	-3.247
Sh3glb2	4.779	3.398
Coro7	6.287	2.76
Mgst2	6.953	-4.625
Mtmr1	5.529	2.904
Cd2ap	6.16	-3.941
Pygb	5.471	2.93
Pip5k1c	4.938	3.25
Usp34	7.162	-3.286
Ap2a2	5.265	3.19
Krt13	0.187	9.11
Mark2	6.427	2.964
Snrpb2	8.048	-3.272
Esf1	7.339	-3.588
Lfng	4.996	3.249
Asb2	6.342	2.857
Usp28	0.746	9.052
Nid2	0.168	9.091
Sprtn	4.946	-4.228
Clgn	1.45	7.305
Pan3	6.567	-3.543
Tspan5	5.059	3.308
Akt2	5.641	3.026
Glipr2	6.918	2.772
Akr1c13	8.868	-5.496
Casp4	8.152	-3.305
Lat2	0.132	9.048
Dock9	0.14	9.058
Dazap1	5.041	3.317
Smim3	5.44	2.93
Maf1	6.562	2.986
Pglyrp2	4.67	3.511
Rabac1	4.993	3.74
Gpr15	5.291	-4.237
Chd8	4.862	-4.077
Ifi203	9.451	-3.591
B4galnt4	4.824	4.73
Xdh	5.496	3.89
Eml3	4.747	3.32
Camk2n1	4.958	-3.819
Gdpd5	3.344	5.188
Fbxo11	6.635	-3.459
Prelid2	6.561	-3.43
Tgfb1	5.436	3.543
Mmp11	0.096	9.009
Reg1	0.733	9.557
Pacsin2	5.603	2.968
Scamp4	5.604	3.336
Pkn1	6.478	2.957
Gimap8	7.475	-3.537
Gba2	4.261	3.698
Klhl25	4.052	3.842
Rpa2	4.99	3.377
Col4a1	0.537	9.486
Snrnp70	4.453	3.433
Ddx3y	8.585	-6.12
Tbc1d9b	5.547	2.944
Taf4b	6.368	-3.32
Cd37	5.699	3.026
Snd1	6.411	2.772
Limk1	3.449	4.398
Ints1	2.875	5.75
Tfip11	4.255	3.735
Sppl2b	4.025	3.897
Slfn5	5.032	-3.773
Gps1	5.521	3.029
Mus81	3.249	5.141
Tpt1	10.527	-3.246
Gm6086	4.846	-5.949
Borcs5	3.088	4.697
Slc24a5	4.746	-5.437
S100a11	10.402	-3.21
Dram2	7.72	-3.423
Vps52	4.931	3.144
Cdk5rap3	5.026	3.578
Nav2	5.485	-3.622
Son	9.581	-3.092
Pfkl	5.53	3.447
Mcm2	6.165	2.832
Gtf2i	6.397	2.716
Rrad	5.991	2.771
Prdx1	11.384	-3.563
Ttc7	5.492	2.842
Gem	7.164	2.894
Syne3	2.357	5.3
Gfod2	5.204	-3.982
Dok2	6.677	3.169
Banp	3.574	4.134
Syvn1	4.552	3.583
Rexo1	4.527	3.377
Aspscr1	5.174	3.027
Zbed6	1.918	-10.402
Atp5d	6.276	3.02
Abr	5.644	2.791
Gm14434	5.521	-3.818
Efcab2	4.09	-4.673
Rnasel	6.5	-3.212
Itpk1	5.371	2.934
Tacc3	5.928	2.896
Vac14	4.527	3.691
AI467606	5.693	2.777
Ifitm10	1.313	6.221
Sema4a	5.549	4.054
Tlr13	-0.04	8.858
Tmem189	5.947	2.73
Tapbp	8.037	2.781
Stk32c	-0.055	8.84
Apoe	4.065	5.051
Psap	7.362	2.845
Mrps18c	7.47	-3.454
Arl8a	5.031	3.012
Esm1	2.562	5.688
Rhox8	2.826	-7.285
Fgd4	5.379	-3.33
Rhox8	2.826	-7.285
Unc119b	6.436	2.859
Zswim4	4.37	3.483
Iltifb	5.053	-3.747
Kctd17	4.044	4.146
Slc1a5	7.762	2.605
Napa	6.134	2.894
Derl1	6.292	2.661
Sin3b	5.608	3.069
Strip1	4.593	3.435
Snhg5	6.761	-3.178
Rbm14	5.033	3.065
Rrm2	7.16	3.073
Snhg12	4.098	-4.636
Casp1	9.321	-3.543
Arglu1	6.289	-3.611
Fbxw8	4.355	3.891
Arhgap27	5.534	3.105
Iws1	5.465	-3.912
Slc5a11	-0.101	8.79
Rtn4	6.994	-3.087
Timm50	4.287	3.559
Myd88	5.798	2.836
Gzmc	1.77	6.704
Hnrnpul1	4.294	4.756
Rpl27a	6.717	-3.015
Pcdhgc3	3.039	4.56
Vax2	3.366	4.244
Ldlrap1	3.449	4.316
1810026B05Rik	9.488	-3.362
Ctbp1	5.6	3.134
Gpr34	8.777	-3.649
Dctn2	5.139	3.022
Phtf1os	4.577	-4.902
Kif2a	6.254	-3.1
Cyb561a3	4.037	3.938
Rnaseh2c	3.339	4.409
Icos	12.392	-3.186
Pnpla2	4.851	3.634
Mcrs1	4.984	3.236
Lime1	6.901	2.775
Zbtb4	5.105	-3.793
Gtf3a	4.503	4.42
Ogfr	4.839	3.189
Itpripl1	5.031	-3.562
Frmd8	6.856	2.649
Ap2a1	4.526	3.786
Zfp874b	5.188	-3.571
Ifi213	6.655	-3.347
Ormdl3	4.368	3.42
Eif6	5.793	2.845
Acaa1a	5.203	3.009
Prss16	-0.114	8.77
Anapc10	5.951	-3.68
Cdkn1b	6.933	-3.611
Slc9a3r1	7.308	2.733
Spryd3	4.463	3.61
Chd6	6.814	-2.978
E4f1	4.772	3.206
Chtf18	2.821	5.205
Ints5	3.683	4.072
Zbtb17	3.793	4.005
Rftn1	7.016	2.976
Krtcap3	-0.139	8.741
Nt5dc2	-0.179	8.698
Rpf2	6.763	-3.387
Bckdk	4.491	3.476
Plk1	4.112	5.005
Smg1	7.315	-3.189
Lox	-0.171	8.706
Gm14391	4.932	-3.827
Slirp	6.239	-3.383
Tmem192	3.99	3.713
Ube2q1	3.755	3.903
Emc2	7.974	-3.284
Fundc2	7.026	-3.353
Hp	-0.11	8.785
Eny2	7.396	-3.701
Adat3	2.743	4.891
Tmem121	-0.198	8.681
Pex14	3.7	4.078
Chpf	4.069	3.685
Tmem110	3.751	3.938
Kmt2d	7.878	-3.106
Uba2	6.241	2.666
Gin1	6.001	-3.039
Hsf1	4.671	3.246
Rpl7	10.049	-3.023
Cdca8	5.026	3.344
Phactr2	6.394	-3.047
Babam1	4.468	3.922
Hnrnpul2	5.614	-3.414
Zbtb8os	7.158	-3.151
Ccnb2	5.494	4.409
Ctsd	8.456	3.254
Lat	8.656	2.696
Rhog	6.202	2.744
Atp9b	4.816	3.03
Npepl1	5.26	2.925
Cep290	6.19	-3.315
Ube2w	7.262	-3.266
Bax	5.009	3.026
Map3k8	6.533	2.738
Gsk3a	5.619	2.721
Tars	4.966	3.134
Cpeb4	6.096	-3.553
Nfam1	-0.244	8.63
Gm13212	5.119	-3.869
Dap	6.02	2.646
Ppp2r5d	4.982	3.326
Il17f	10.028	-4.198
Zfp973	5.425	-4.451
Churc1	7.545	-3.075
Capzb	8.537	3.054
Arap1	4.464	3.391
Zfp821	-0.252	8.612
Actr1b	5.695	2.882
2210418O10Rik	4.893	-4.164
Tm9sf1	5.476	2.745
Sult1b1	9.042	-8.597
Cdca5	3.208	4.817
Bcl2a1d	9.797	-2.939
Afg3l1	5.435	2.933
Tyw1	3.852	3.694
Scand1	3.591	4.235
Jund	8.138	2.697
Fndc9	-0.286	8.578
Tmem109	4.972	3.196
Tceb2	5.518	2.871
Ncf4	5.294	3.354
Reep4	4.576	3.202
Atg101	4.615	3.248
Lrrc59	6.185	2.655
Rnf220	4.417	3.354
Cnp	6.217	2.86
Rnf187	6.468	2.561
Adam8	6.898	2.747
Trabd	5.08	2.961
Eml2	2.982	4.453
Fam98b	5.167	-3.498
Cirbp	5.77	2.604
Acd	2.65	5.409
Cdk9	5.661	2.627
Tbl3	4.084	3.54
Tnfrsf1a	4.935	2.985
Llgl1	4.031	3.586
Ppm1j	3.527	4.734
Susd2	5.263	3.319
Aldh3a2	4.27	4.882
Slc39a7	5.796	2.615
Tsen54	3.405	4.129
Calml4	7.979	-8.008
Fbxl6	4.181	3.434
Camta2	4.527	3.352
Zfp329	5.859	-3.376
Msi2	5.987	-3.152
Trp53inp1	8.039	-3.212
Kdm5d	5.038	-3.631
Arid5a	7.627	2.663
Pcbp2	7.536	-2.993
Epc2	5.196	-3.576
Dpp9	4.788	3.039
Hist1h2ag	-0.219	8.646
Pcdhgb6	-0.26	8.616
Eftud2	6.117	2.774
Crmp1	6.291	3.104
Tbc1d10b	5.638	2.72
Pcyt2	4.879	3.203
Csnk2a1	6.998	-2.908
Brwd3	5.303	-3.522
Atp2a3	7.758	2.688
Bzrap1	3.986	3.527
Rpl21	8.522	-3.061
Tpgs1	3.15	4.64
Sh3bp2	1.949	6.301
Calm3	5.909	2.701
Trappc9	4.115	3.522
Gm7967	3.548	-5.048
Arhgap9	6.391	2.741
Osgin1	4.224	3.475
Dlgap4	4.775	3.237
Crispld2	3.109	4.357
Got2	6.286	2.612
2010001A14Rik	5.258	-3.476
Baiap2	4.222	3.396
Gsdmc4	9.284	-6.43
Fbxo31	3.255	4.201
Rbm25	9.534	-2.929
Pik3cd	7.564	2.498
Fut7	-0.347	8.513
Zfp462	2.749	-6.895
Il17re	5.05	3.019
Mif4gd	6.727	2.491
Slc12a4	3.06	4.418
Mdh2	7.376	2.601
Tmem60	6.274	-2.989
Clptm1l	6.26	2.547
Smarca4	5.829	2.655
Cenpm	2.108	4.965
Yipf3	5.279	2.92
Ube2c	5.019	3.052
Pik3r4	3.638	4.098
Tbcb	4.924	3.086
Sirt2	5.959	2.769
Zfp788	4.886	-3.533
Abcf2	5.319	3.204
Kdm4b	3.838	3.759
Tnf	5.542	2.861
Bscl2	5.308	2.711
Usf1	3.726	3.798
Acadvl	5.77	3.001
Fam19a3	-0.445	8.388
Uba1	7.446	2.826
Srp54a	5.103	5.479
Rep15	4.843	-4.171
Fbxo34	4.343	3.267
Trim30d	4.819	-3.467
Parp16	1.372	-9.85
Trem1	-0.434	8.411
Tceal8	5.607	-6.148
Mtfr1l	5.948	2.657
Ece1	5.299	2.865
Zfp784	-0.451	8.382
Eif2a	6.813	-2.938
Prr14	5.735	2.737
Pitpna	7.362	2.434
Adprhl2	3.599	3.802
Csde1	6.91	-2.974
Pold2	3.809	3.711
9-Sep	7.701	2.616
Gpi1	6.501	2.573
Iscu	4.777	3.028
Cracr2a	0.615	7.072
Setd7	5.065	-3.411
Adamts6	4.579	-4.509
Ndufa5	6.846	-3.284
Mybl2	3.851	3.861
Gnb2	6.04	2.737
Zfp160	5.449	-3.136
Ikbke	4.947	3.11
Cxcr4	7.022	-3.223
Syf2	6.31	2.637
Gm16793	-0.526	8.3
2500002B13Rik	3.928	-5.011
Tubgcp2	4.164	4.514
Gas5	9.058	-2.817
Dedd2	3.948	4.829
Zfp965	5.309	-4.257
Kctd2	4.479	3.161
Ilkap	4.968	2.979
Myg1	3.354	4.165
2810428I15Rik	3.416	4.659
St6gal1	4.73	-3.616
Myo9b	4.709	3.001
Zfp335	4.3	4.474
Stk40	4.632	3
Tmigd1	6.415	-3.657
Trim14	3.491	3.822
Opn3	-0.554	8.266
Inhba	-0.563	8.254
Bcl2a1b	10.06	-2.844
Wdr24	3.324	4.27
Metrn	2.938	4.254
BC003331	6.973	-2.998
Calcb	-0.552	8.27
Tfeb	3.436	4.222
Rragc	5.614	2.89
Ndufs7	4.65	3.348
Eif2ak1	5.53	2.919
Gimap1	5.515	3.033
Vmn2r84	1.412	-7.868
Unc93b1	3.577	3.896
Rgs3	5.755	2.887
AF529169	2.637	-6.402
Mtx1	3.609	3.875
Sf3b6	8.403	-2.815
Apba3	3.357	4.479
Ndufb3	7.698	-3.406
Tmem167	8.379	-2.832
Prrc2c	8.624	-2.964
Pgm2l1	6.552	-3.304
Rfx3	4.981	-3.469
Hps1	3.949	3.448
Zfp128	-0.499	8.339
Tespa1	7.004	-2.86
Filip1	-0.57	8.251
Snrpa1	5.477	2.716
Hn1	7.133	2.88
Parp10	4.083	3.353
Lrrc8a	-0.591	8.226
Flywch1	3.168	4.45
Mbtps1	5.042	4.525
Flot1	3.923	4.233
Zfp217	4.703	-3.654
Cops6	5.769	2.631
Gimap9	8.326	-2.772
Taldo1	6.391	3.203
Hspbp1	4.125	3.361
Adgre4	-0.609	8.195
Nap1l4	5.212	2.781
Sars	5.768	2.718
Ecm1	4.635	3.051
Psg16	5.325	-3.057
Slc48a1	4.541	3.22
Cope	6.135	2.875
Prss27	-0.418	8.437
Prkaca	4.974	2.85
Arl6ip4	4.356	3.339
Mcm7	5.783	2.797
Edc3	4.416	3.18
Jmjd1c	8.493	-2.9
Lrrc41	4.464	3.055
Btla	6.765	-3.092
Etfbkmt	5.979	-3.483
Magohb	6.054	-3.126
Poc5	3.29	4.218
Mvb12a	4.081	4.496
Pigo	3.736	3.625
Phb2	5.691	2.51
Zfp414	3.888	3.552
Tatdn1	5.663	-4.083
Dhx38	3.937	3.594
Ppm1n	-0.627	8.182
Slc29a4	-0.636	8.164
Aldoa	8.118	2.729
Chpf2	3.763	4.132
Tmed9	6.875	2.429
Tubb6	2.09	5.043
Glg1	5.903	2.479
Micu3	4.361	-3.817
Xpo6	6.241	2.444
Ifng	8.217	2.993
Ndufaf1	6.293	-2.858
Usf3	4.928	-3.33
Ptpa	5.552	2.701
Reg2	0.435	6.378
Ogfrl1	4.71	-3.805
Brcc3	7.332	-2.717
Jmjd6	4.512	3.343
Hes6	3.458	3.847
Znrd1as	4.501	-4.588
Tsnax	5.354	2.707
Dohh	3.368	4.196
Tceb3	6.407	2.42
Ccna2	5.922	3.019
Pgs1	4.321	3.134
Ccdc58	5.589	-3.627
Med25	3.275	4.928
Ccdc69	3.989	3.807
Samsn1	9.543	-2.794
Gcnt7	-0.621	8.178
Mrpl3	3.911	3.686
Tnfaip8l1	3.705	3.62
Zbtb41	5.731	-4.17
Pgls	4.252	3.181
U2surp	8.064	-2.819
Fxr2	4.879	2.843
Sult1c2	5.515	-7.674
Wdr45	4.006	3.358
Slc25a39	5.14	3.015
Pmf1	3.47	4.13
Zfp574	3.242	4.384
Fam63b	5.973	-2.977
Stard3	4.019	3.458
Pgp	3.747	4.172
Akirin1	6.742	2.396
Pnliprp2	-0.646	8.148
Zfand2b	4.392	3.282
Sp1	6.363	-2.988
Nsun2	5.717	2.535
Pycr2	4.438	3.078
Zfp971	5.274	-4.311
Slc25a19	5.188	3.122
Gtf3c2	0.438	6.154
Eln	-0.451	8.373
Tmem163	2.551	4.818
Snx11	2.658	4.638
S100a9	-0.7	8.087
Mrpl1	6.381	-3.247
Exosc10	5.288	2.825
Zfp646	2.173	4.674
Ncaph2	6.128	2.787
Grhpr	2.671	4.836
H2-Eb1	3.993	4.502
Irf2bp1	3.542	4.309
Dlc1	4.163	-4.041
Pqlc1	4.555	3.104
Raly	4.322	3.126
Fam78a	3.608	3.626
Tollip	5.48	2.571
Mrpl42	8.029	-3.145
Pear1	4.276	3.167
Yod1	6.22	-3.357
Rubcnl	-0.744	8.037
Naa60	5.512	2.646
Maoa	9.178	-5.441
Clk1	10.549	-2.903
Procr	-0.667	8.122
Gnl1	4.649	2.909
Vps72	4.876	2.785
Fam189b	5.329	2.577
Ruvbl2	3.674	4.647
Prep	5.02	2.75
Rgs1	12.013	-2.976
Adgrg1	4.249	4.707
Marcks	6.003	-3.573
Znrf1	7.12	2.411
Krt17	-0.614	8.183
Marcksl1	5.234	2.669
Dleu2	6.622	-2.861
Apol7c	-0.717	8.065
Cyp2c68	7.531	-7.95
Tmem191c	4.02	3.373
Sdf2l1	5.286	2.986
Tceb1	8.365	-2.844
Exosc5	3.305	4.303
Xlr4a	8.261	-2.826
Foxn2	6.428	-3.188
Vgll4	3.747	3.699
1700040L02Rik	3.53	-6.33
Acss3	3.31	-4.838
Il27ra	7.237	2.587
Fubp1	6.169	-3.406
Cyb5r3	5.023	2.875
Gm4724	5.444	-3.021
Egln2	4.003	3.362
Rps23	7.173	-2.684
Mtch1	5.394	2.765
Pqbp1	4.864	3.108
Mtss1	5.447	-3.061
Srm	3.176	4.038
N4bp2l2	7.919	-2.81
Exosc4	3.671	3.856
Fam64a	3.285	5.034
Tmsb15b1	4.192	-4.285
Cd84	8.945	-2.814
Rcc2	5.692	2.457
Pon3	6.142	-3.608
Tkt	6.143	2.643
Ccdc61	2.54	4.629
Glod5	7.022	-8.759
Cdc25b	5.521	2.703
Ano8	2.982	4.268
Batf3	-0.756	8.017
Thap3	3.251	4.017
Dok1	3.577	3.944
Tctex1d2	3.572	-4.521
Ccl6	7.803	-4.367
Serpinb2	-0.758	8.028
Degs1	6.57	2.424
Gm609	3.963	-5.409
Atxn1l	2.798	-11.289
Scn2a	1.906	-8.929
Htra1	-0.417	8.41
Igf1r	4.806	-3.504
Hrh2	1.653	5.987
Mob1b	5.781	-2.806
Josd2	3.261	4.209
Rreb1	4.378	-3.709
Spata13	6.011	2.486
U2af1l4	5.54	2.795
Alkbh6	3.602	3.658
Ttc39c	6.213	2.47
Xrcc1	3.583	4.591
5530601H04Rik	5.873	-2.761
Hist1h3e	-0.831	7.935
Atp11b	5.955	2.474
Tnrc6a	6.162	-2.787
Igsf8	4.206	3.212
Slc15a2	5.777	-3.42
Yif1b	3.44	4.378
Marf1	5.329	-3.002
Nlrp3	-0.75	8.022
Rfng	3.893	3.917
Psmd2	7.317	2.498
Tmem263	7.332	-3.363
Psmb9	6.275	2.827
Tufm	4.784	2.987
Jmjd7	1.364	5.482
Abtb1	4.206	4.277
Prkab2	4.543	-3.525
Ppp3cc	6.286	2.468
Zg16	11.375	-7.956
Med28	5.569	2.605
Agpat9	4.293	-3.767
Zfp948	4.949	-3.222
Mad1l1	3.619	3.541
Pabpc1	9.495	-2.692
Aamp	6.29	2.526
Zswim1	2.746	4.449
Atp5h	9.871	-3.066
Sec31a	6.22	2.45
Tnfsf18	3.961	-7.64
Cetn2	8.196	-2.708
Mndal	9.27	-2.796
Pdzk1	-0.854	7.9
Cerk	5.015	2.689
Mxd1	7.872	2.397
Ammecr1	5	-3.357
Zfp36l1	9.753	-3.063
Fam207a	3.41	3.726
Rac3	-0.856	7.897
Cdk4	5.896	2.369
Bcl2	6.968	-2.693
Slc35b2	4.64	3.285
Srsf9	5.172	2.651
Tuba4a	6.416	2.484
Safb	5.248	2.59
Plekhj1	4.904	3.088
Eva1b	2.574	4.592
Git2	5.598	2.494
Stat3	7.8	2.67
Ehbp1l1	5.402	2.891
Anapc2	5.717	2.588
Deb1	5.044	-3.208
Nupl1	4.425	3.005
Zfp960	3.617	-4.28
Cep76	3.548	3.976
Lcn4	4.754	-4.552
Cp	-0.831	7.925
Paxip1	4.939	3.004
Serpinb1a	10.215	-2.757
2700094K13Rik	3.899	3.384
Slx4ip	5.15	-3.326
9030619P08Rik	4.979	-7.476
Chmp1a	6.22	2.541
Emp1	7.984	-2.903
Taok1	6.573	-2.789
Gm4956	2.666	-5.81
Grb2	6.569	2.422
Mpeg1	-0.801	7.959
Arfgap2	6.025	2.763
Tmem120b	0.841	5.698
Fbxo18	4.973	2.79
Znhit2	3.268	4.17
Prex2	3.145	-4.752
Tdp1	3.605	3.545
Myef2	7.3	-3.435
St6galnac3	1.076	5.551
Lrp4	3.032	-5.152
Atp6v0b	5.481	2.777
Tada3	3.679	3.539
Zmiz2	5.005	2.665
Uchl4	3.092	-4.77
Zfp120	6.077	-3.123
Stat1	8.266	2.416
Hist2h2aa1	-0.915	7.837
Clca4a	5.142	-6.337
Adgrg5	5.951	2.631
Eif4g1	5.866	2.355
Grin2d	-0.916	7.835
Tuba8	-0.83	7.946
Lrif1	6.364	-2.651
Ube2v2	7.815	-3.047
Slc39a4	4.809	3.589
Mrpl58	4.291	3.169
Krt14	1.422	6.322
Mum1	4.679	2.769
Chn2	3.825	4.059
Ddah2	0.152	6.05
Txlna	5.266	2.736
Sars2	3.243	3.975
Pten	9.088	-2.979
Tmem170	4.454	-3.971
Rgs16	2.681	5.15
Fam96b	4.288	3.208
Aup1	1.758	5.739
Nefh	2.002	5.1
Tdg	5.499	2.456
Apoo	6.015	-3.078
Gart	4.557	2.843
Cd53	11.69	-2.854
Hist1h2bg	-0.978	7.749
Tars2	4.241	3.115
Capn1	5.146	2.667
Arsb	5.033	2.756
Katnb1	3.747	4.116
Tmub1	3.781	3.516
Htra2	3.835	3.499
Sp4	6.203	-2.694
Ebna1bp2	5.179	2.531
Prg4	3.469	-5.12
Cbx3	8.712	-3.019
Pgam5	4.38	3.202
Lrrc45	3.776	3.655
Akr1c12	8.537	-6.57
Ccdc85b	1.982	5.091
Trappc3	4.67	2.989
Mib2	3.52	4.051
Gm17619	3.644	-7.856
Ctsz	4.941	2.838
Per3	4.477	-3.461
Mbd5	5.252	-3.26
Ap5b1	2.122	5.029
Ddrgk1	4.602	2.877
Ncapd2	5.108	2.786
Klhdc3	4.278	3.22
Exoc7	4.954	2.742
Unkl	4.127	3.2
Socs3	5.828	2.471
Ninj1	3.514	3.752
Insl5	5.863	-9.665
Ddx17	6.305	-2.854
Kif2c	3.89	3.264
Dhx8	4.517	2.869
Rps6	8.47	-2.548
H2afv	5.383	2.633
Xylt2	3.883	3.707
Synj2bp	7.26	-2.678
3110062M04Rik	1.587	5.307
Eif2s3y	6.932	-4.724
Lyrm4	4.659	-3.264
Tprgl	7.109	2.51
Apool	7.135	-3.71
H2-Q2	5.345	-3.567
Rpl36	4.697	2.84
Try5	1.692	5.286
Cad	3.283	3.659
Msmo1	8.121	-2.676
Pim3	5.385	2.491
Gnas	8.456	2.243
Cdyl2	3.607	3.407
Tnfsf8	8.281	-2.578
Mta2	7.141	2.502
Ak2	6.81	2.514
Sharpin	4.975	2.699
Mrps11	3.029	3.935
Bcl7c	3.273	3.71
Tmem200b	-1.025	7.696
Rassf5	7.955	2.447
Srpk2	5.415	-2.812
Utp14b	4.073	-5.128
Rab8a	7.474	2.385
Cnot10	4.555	2.82
Ube3b	4.772	4.091
Tnfaip2	2.029	5.633
Steap4	-0.674	8.104
Nubp2	4.985	2.718
Grap	6.086	2.463
Rac2	9.244	2.427
Homer1	5.191	-2.954
Cox7a1	4.351	-5.713
Pex6	3.293	4.079
Smtn	2.532	4.216
Tmem160	4.098	5.097
Itgal	8.78	2.342
Unc13d	5.965	2.375
Cyhr1	4.751	2.787
Cd302	3.911	-3.966
Cdca7l	4.479	2.823
Gatad1	5.346	-2.93
Nabp2	4.192	2.994
Rgl2	4.103	3.145
Itprip	3.951	3.468
Map1s	3.846	4.699
C1qc	2.039	5.65
A930004D18Rik	-1.066	7.645
Elac2	3.9	3.213
Txnrd2	1.679	4.984
Txnrd2	1.68	4.984
Atxn1	6.549	-2.723
Cox20	5.869	-2.7
Usp9x	7.585	-2.611
Ar	4.539	-3.758
Tgm1	-1.074	7.636
Agr2	10.503	-5.408
Moxd2	1.899	-6.506
1110034G24Rik	5.858	-2.993
Bach1	4.989	-3.259
Ifngr2	5.693	-2.774
Vav1	6.559	2.806
Ndufb7	5.193	2.581
Hras	4.042	3.352
Arhgap15	9.561	-2.853
Cd248	-1.083	7.628
Bap1	5.238	2.551
Dtx3	5.778	2.392
Spink4	7.621	-5.271
Spata2l	2.32	4.419
LOC100038947	-1.108	7.591
1190002N15Rik	6.852	-2.576
Lck	9.641	2.457
Lgals3bp	7.138	2.474
Ltk	1.602	4.554
Recql4	1.067	5.347
Gadd45g	3.184	4.188
Slc19a1	3.505	3.619
H2-DMb1	2.322	4.941
Stk24	7.301	-2.769
Stard4	6.634	-2.64
Dera	5.061	2.825
Zfp932	5.081	-3.183
Timm21	6.206	-2.619
Crtc2	5.282	2.432
Malat1	13.547	-2.711
Rnf126	3.955	3.595
Cdc20	4.917	3.479
Nol6	4.004	3.217
Cdkn2aipnl	5.646	2.541
Slc35f2	2.563	5.446
Gvin1	8.543	-2.559
Med26	2.61	4.166
Igsf6	0.439	5.482
Adprh	5.513	2.441
Galt	3.811	3.33
Xpnpep1	5.175	2.502
Abcb8	3.422	3.601
Hmbs	4.042	3.171
Sec24c	6.706	2.499
Med10	5.517	2.547
Tmem240	-1.148	7.537
Ccdc88c	4.792	2.744
Slc2a8	2.819	3.968
Dmwd	-1.136	7.556
Arf1	7.784	2.268
Luc7l3	7.587	-2.779
Rab26os	2.387	-5.866
Sla2	5.969	2.387
Bik	3.416	3.456
Poll	2.108	4.33
Ppdpf	4.584	3.004
Rpl26	8.402	-2.786
Apol7e	7.665	2.401
Ppm1k	5.786	-2.655
Stat2	4.745	2.654
Zfp992	4.526	-3.218
Rnu5g	0.552	-6.569
Spout1	3.565	3.574
Lsm1	3.892	3.478
Mvd	2.549	4.058
Zc3h12a	5.777	2.268
Gimap4	11.709	-2.565
Nutf2-ps2	4.717	3.964
Cyth4	7.787	2.591
Defa1	1.967	-6.233
Rnaset2b	7.198	2.568
Hck	0.338	6.099
Lyar	3.923	3.123
Ces1f	5.254	-5.563
Trappc1	6.904	-2.837
Slc25a22	3.785	3.322
Mefv	-1.188	7.487
Lemd2	4.278	2.968
Edem1	7.293	2.264
Abhd2	6.496	-2.777
S100a8	-1.181	7.492
Sirpb1a	-1.193	7.478
Tor2a	5.024	2.526
6-Mar	5.849	-2.75
Ankle1	2.719	3.959
Dctn3	5.238	2.723
Ppp1r3b	4.848	2.728
Adk	6.655	-2.911
Pdia6	7.308	2.401
Mrpl13	7.083	-2.498
9930021J03Rik	6.591	-3.388
Fcrl1	4.065	-5.07
Rps6ka4	4.749	2.78
Il18r1	8.441	-2.536
Zfp276	3.455	3.406
Alox5ap	-1.179	7.506
Abracl	8.968	-2.517
Gsdmc	2.448	-6.186
Rab27b	5.283	-4.642
Smarcc2	5.882	2.268
Hmga2	2.954	-4.745
Szrd1	4.697	2.851
Ppan	3.833	3.153
Srp68	5.736	2.574
Bag2	0.902	5.763
Tmem220	4.11	-6.584
Mob2	4.692	3.873
Deaf1	2.724	4.556
Pik3r1	8.181	-2.556
E430025E21Rik	5.131	2.634
Ldb1	6.012	2.264
Uaca	-0.45	7.557
Trap1	4.758	2.87
Egfl8	-1.224	7.443
Pdcd4	8.5	-2.969
Agmo	3.349	-5.576
Aars2	2.353	4.122
Armc7	4.371	2.971
Hspb6	0.302	6.061
Nsg2	3.649	-4.37
Scimp	-1.227	7.441
A430005L14Rik	3.618	3.507
Acnat1	3.654	-4.023
Cox7a2	7.109	-3.284
Dyrk3	2.139	4.866
Prrg2	-0.016	5.765
Pank4	3.823	3.345
2010109I03Rik	4.222	-4.335
Csn3	2.937	-5.369
2310010J17Rik	3.399	-4.154
Stxbp2	5.926	2.251
Mga	6.303	-2.536
Anp32a	5.841	-2.682
Ecd	4.839	2.582
Nfkbil1	2.62	4.488
Sephs1	4.777	2.731
Uhrf1	4.916	2.662
Casc4	4.485	-3.673
Usp18	0.584	5.411
Itih2	2.169	-8.566
Ccl20	5.442	-3.326
Rae1	5.211	2.406
2210010C04Rik	0.905	5.752
Nup210	6.236	2.442
Rilpl1	0.277	6.035
Rgs14	5.256	2.751
Sart3	4.078	3.026
Tmem132e	-1.269	7.383
Sarnp	8.381	-2.432
Bcas3os1	3.399	-4.181
Mib1	6.815	-2.607
AW112010	11.727	-2.861
Cntf	2.318	-7.924
Klk1	7.253	-6.132
Mtmr14	4.046	3.074
Amd2	3.531	-4.051
Rab3il1	-1.268	7.379
Prr15	2.787	-4.915
Bckdha	3.195	4.526
Lrch4	4.354	3.586
Bst2	3.759	3.451
Ctla4	6.299	-2.707
Sytl2	6.071	2.283
Tctn3	1.688	4.596
Lpcat3	4.67	2.754
Zkscan8	4.433	-4.472
Acsm3	6.136	-5.956
Mrpl48	6.325	-2.644
Gpx1	6.535	2.471
Qsox1	5.095	2.615
Pam	3.525	-4.396
Abcf1	5.888	2.236
Dapk3	4.185	3.774
Card19	4.025	3.622
Tor4a	4.452	3.589
Ces2b	3.453	-4.735
Cc2d1b	4.7	2.77
Eif2b2	4.593	2.912
Cnppd1	5.869	2.254
Arpc1b	6.77	2.155
Elovl6	4.045	-3.547
Rcc1	4.075	3.297
Abcd1	3.925	3.189
Pif1	1.501	4.815
Flot2	5.184	2.988
Cspp1	5.913	-2.586
Wwp2	4.849	2.698
Tab2	7.393	-2.559
Hmga1	4.149	3.083
Mir6973a	-1.251	7.414
Tmlhe	5.041	-3.485
1600014C10Rik	6.342	2.568
Dnajb4	6.511	-2.521
Krtcap2	5.433	2.301
Usp32	5.26	-3.044
Tmem203	2.378	5.317
AW549877	7.421	-2.73
Zfp729b	5.155	-2.976
Zfp91	7.196	-2.644
Ampd2	3.509	3.301
Tuba1b	8.258	2.373
Dennd1c	6.468	2.305
Sptssb	7.655	-7.002
Ncoa7	6.031	-3.235
Clk3	4.251	2.962
Rnu1a1	1.78	-5.979
Spats2	1.573	5.478
E530011L22Rik	3.263	-5.346
Saa1	6.422	-6.041
L3mbtl2	3.788	3.23
Tff1	3.937	4.945
Hist1h2an	-1.3	7.348
Prlr	3.467	-4.95
C530008M17Rik	4.013	-4.76
Thap7	3.147	4.394
Chrm4	-1.31	7.323
Mfng	4.514	2.854
Ccdc12	4.912	2.818
Cdipt	0.543	5.788
Tapt1	4.972	3.94
Uqcrq	4.752	2.987
Haus5	3.759	3.129
Gtse1	3.05	3.93
Ncaph	5.058	3.075
Mybbp1a	5.044	2.47
Ncald	4.22	2.883
Ccdc102a	2.291	4.274
Bsg	6.792	2.622
Rps20	6.79	-2.45
Snrpd1	7.087	-2.582
Ostf1	7.893	2.173
Snrpd3	7.411	-2.519
Ehd3	5.276	2.452
Glrx5	4.42	2.809
Serbp1	6.933	-2.607
Chmp4c	3.962	-3.875
Fam20a	2.831	3.761
Aatf	3.897	3.072
Fam126b	5.704	-3.594
Hsf2	3.883	-3.712
Ntmt1	2.991	3.803
Alad	3.584	3.723
Ccl22	-1.348	7.279
LOC102639505	2.936	-5.572
Lrrc32	-1.198	7.46
Cyp3a13	6.766	-5.262
Snx1	5.737	2.452
Esrrg	2.422	-6.327
Rrp9	3.379	3.374
Scap	4.758	2.563
Cdca4	4.763	2.688
Has1	-1.35	7.281
Nxpe2	4.781	-6.163
Eif3d	5.899	2.48
Nefl	-1.309	7.32
Kif1b	5.975	-2.476
Nop9	4.887	2.557
Nsa2	6.947	-2.492
Cnot6l	7.915	-2.695
Cyld	5.821	-2.815
Nt5c	4.883	2.555
Hnrnpm	7.428	2.154
Tnfrsf4	7.557	2.362
Htr7	-1.32	7.328
Clec2l	-1.28	7.358
A930012L18Rik	1.722	-6.744
Angptl1	2.891	-4.77
Foxs1	-1.344	7.291
Hes1	5.694	-4.828
Sft2d1	5.469	2.877
Treml4	-1.321	7.31
Plxdc2	3.192	-4.485
Trim29	-1.249	7.395
Lyrm7	3.725	-3.774
Litaf	7.272	2.251
Dnaaf2	3.537	3.398
Krt16	-1.094	7.586
Car1	12.478	-5.643
Parvg	6.029	2.465
Adsl	4.976	2.458
Ces1g	4.918	-6.874
Cant1	5.108	2.476
Mbtd1	6.661	-2.904
Rgs2	9.204	-2.54
Gars	6.216	2.328
Arl2bp	6.634	2.162
Gm15446	5.451	-3.204
Pbx1	3.615	-5.793
Rps11	9.807	-2.573
Nhp2	3.986	3.537
Kctd5	4.211	2.892
Mrpl35	5.766	-2.507
Wdr62	1.98	4.098
Fam134a	5.282	2.319
Tnfrsf8	1.469	4.859
Hoxb2	-1.388	7.227
Slitrk2	4.614	-5.522
Dhx9	6.095	-2.466
Hps6	2.403	3.943
Nsmf	3.701	3.235
Fam173a	4.46	2.833
Cdc37	5.994	2.194
Mapkapk3	7.306	2.689
Fam110a	6.157	2.47
Gm1123	5.284	-5.134
Spcs2	1.255	4.465
Rpusd1	1.574	4.278
Hspa12a	-1.289	7.343
Iqce	3.433	3.356
Nomo1	4.081	3.201
Psma6	9.027	-2.491
Lrrc47	4.832	2.706
Pin1	4.7	2.848
Mrpl54	3.491	3.371
Dhrsx	3.767	3.341
Ighmbp2	2.438	4.006
Bclaf1	8.671	-2.402
Daxx	4.266	2.926
Stap1	6.908	-2.627
Smpx	4.443	-10.1
Smdt1	4.932	2.657
Gna12	3.742	3.412
Mgat5	6.162	-2.649
Eif4a2	9.224	-2.427
Sit1	5.701	2.372
Cdk15	2.553	-5.091
Brf1	5.284	2.465
1700097N02Rik	1.887	4.786
Zfp296	-1.398	7.206
Syne4	-1.277	7.358
Nudc	5.533	2.594
Ctsl	5.166	-3.293
Tjap1	3.276	3.445
Rundc1	3.809	3.127
Prkg2	4.398	-4.509
Zfp41	1.16	5.454
Tbc1d23	5.603	-2.505
Lrrc31	4.465	-4.713
Naa10	4.566	2.775
Rp9	3.881	3.025
Dnaja4	4.515	3.411
Noc4l	4.297	2.934
Ruvbl1	4.199	3.076
Rpl38	6.477	-2.44
Cyc1	5.989	2.393
Smox	5.241	2.301
Cox7b	8.013	-2.738
Otulin	5.364	2.434
Snord7	2.053	-6.865
Hlf	6.303	-2.763
Clasrp	3.256	4.345
Wdr26	7.407	-2.366
Snora30	0.405	-6.88
Pex16	4.131	3.03
Kctd13	3.908	2.997
Gtf2h4	2.704	3.756
Tlr1	4.483	-3.267
Amd1	7.358	-2.503
Ptpn6	6.279	2.433
Ckap2	3.162	3.44
Crybb1	-1.384	7.243
Ppig	7.946	-2.451
Gm12018	2.748	-4.723
Traf4	4.94	2.67
Hmgn5	6.582	-2.58
Pura	6.668	-3.269
Gm9903	-1.29	7.375
Fabp1	1.421	-8.434
Prss22	-1.255	7.421
Brap	5.018	2.555
Islr	-1.432	7.161
Nsg1	-1.238	7.403
Kcnk5	4.186	3.03
Wrap53	3.227	3.692
Chmp6	4.484	2.805
Mrps33	7.289	-2.488
Tiprl	5.512	2.253
Gpsm3	5.946	2.47
Snai3	2.902	3.618
Gm14308	4.442	-5.91
Usp19	5.663	2.19
Lysmd2	4.324	3.127
Siva1	3.237	3.537
Atp5j	9.181	-2.766
AA465934	2.482	-4.977
Bola2	2.535	3.874
Rinl	5.089	2.546
Pus1	3.035	3.518
BC029722	3.867	2.986
Pdlim2	4.502	2.868
Idi1	8.127	-2.639
Dhx34	2.88	3.582
Ctdsp1	4.259	-3.379
Icam5	-1.431	7.179
Icam2	3.243	3.435
Kcnh3	-1.38	7.251
Zfp984	5.852	-2.683
Med16	4.366	2.701
Nkrf	3.906	-3.85
Setd1b	4.636	-2.946
Neurl2	-1.472	7.116
Stard3nl	5.087	2.923
1700019D03Rik	3.472	-4.171
Cks1b	5.012	2.464
Zfp189	0.062	5.785
Fscn1	-1.482	7.097
Actr1a	6.041	2.508
Anxa6	8.587	2.445
Samd9l	7.743	-2.983
Mcemp1	-1.467	7.126
Cotl1	6.381	2.268
Tysnd1	3.701	3.251
Socs2	6.739	-2.412
Miip	4.417	2.693
Cyp4f18	0.05	5.796
Psme1	6.785	2.106
Abtb2	4.822	2.603
Sh2d5	1.641	4.707
Ctu2	3.588	3.121
Zzef1	5.431	-2.569
Alg11	5.257	-2.709
E2f1	3.334	3.32
Dnajb1	5.644	3.717
Nr1d2	7.672	-2.621
Xlr4c	7.297	-2.518
Lrrc8d	8.175	-2.346
Fcgrt	0.367	5.599
Cox15	4.53	2.686
Ifi207	-1.328	7.288
Zfpl1	3.492	3.213
Gcm1	1.936	-5.662
Fbxo41	-1.471	7.125
Gm11240	2.504	-8.449
Jag1	3.287	-4.169
Krt5	0.561	4.969
Lrrc8b	5.691	-2.563
Taf6	4.484	2.799
Wrap73	3.401	3.411
Pcf11	6.725	-2.356
Acer2	4.041	-3.925
Tomm6	5.261	2.459
Paf1	5.189	2.449
Ipo13	3.279	3.317
Lsm14a	6.03	2.359
Sult4a1	-1.399	7.198
Cdc42se2	7.532	2.097
Sult1d1	9.01	-6.989
Cript	7.861	-2.41
Sptbn1	7.568	-2.477
Alg1	3.35	3.448
Tcof1	5.406	2.21
Tpk1	4.163	-3.911
Arfgap1	4.87	2.472
Rbl2	7.27	2.143
Trappc11	4.666	2.672
Ccr4	6.493	-2.688
Pttg1	7.585	-2.62
Sh2d2a	8.24	2.315
Hsd3b2	3.264	-4.37
Huwe1	7.072	-2.392
Ogdhl	-1.535	7.026
Hist1h2ab	-1.477	7.096
Best1	-1.502	7.076
Reg3d	-1.443	7.17
Glipr1	7.994	-2.405
Uckl1	5.028	2.462
Thoc2	8.748	-2.398
Avpi1	3.774	2.995
Grwd1	2.555	3.973
D830032E09Rik	1.239	-5.843
Thoc6	3.324	3.518
Ccr3	-1.511	7.056
Oxsm	4.233	-3.35
Ndfip1	8.551	2.226
Isyna1	3.31	4.892
Mvp	5.327	3.043
Fen1	5.37	3.024
[truncated: 2,200 more rows]

## Sheet: Fig1d
Fig. 1d
Rftn1 mRNA level (Relative)
	None	SFB	C. rodentium
Mice1	1	1.19748	5.1337
Mice2	0.993092	1.72907	4.78991
Mice3	2.26577	1.38511	5.61778
Mice4	1.09429	1.54756	3.50642
Mice5	1.29235	1.12506	5.16941
Mice6	0.712025	1.75321	6.72717

## Sheet: Fig1e
Fig. 1e

## Sheet: Fig1f
Fig. 1f

## Sheet: Fig1i
Fig. 1i

## Sheet: Fig2a
Fig. 2a
	Luciferase assay
	IL17pr	+	+	+	+
	RORgt	–	+	+	+
	Raftlin1	–	–	+	–
	Raftlin1ΔLLNSL	–	–	–	+
	1	46040	127760	231480	151400
	2	32920	97720	219920	129680
	3	36920	102820	255840	116240

## Sheet: Fig2b
Fig. 2b
Il-17a mRNA	Ctrl ShRNA	Raftlin1 ShRNA
	1	0.217638
	1.15	0.273573
	1.21	0.287175
ELISA-IL-17 (pg/ml)	Ctrl ShRNA	Raftlin1 ShRNA
	103	32.8
	80.2	25.3
	85.6	27.9

## Sheet: Fig2c
Fig. 2c

## Sheet: Fig2e
Fig. 2e

[truncated: 30 more sheets: Fig2f, Fig2g, Fig3b, Fig3c, Fig 3g, Fig 3h, Fig 3i, Fig 4a-c, Fig4d, Fig4f, Fig4h, Fig4j, Fig4k, Fig4m, Fig5b, Fig 5d, Fig5e, Fig5f, Fig5g, Fig5i …]
